# Supplementary material for: Genetic Variation in Cell Death Genes and Risk of Non-Hodgkin Lymphoma
Source: PLoS One. 2012 Feb 7;7(2):e31560. doi: 10.1371/journal.pone.0031560 (PMC3274532; doi:10.1371/journal.pone.0031560)
Supplement: Table S5 — Variants discovered by re-sequencing. (XLS) [file pone.0031560.s005.xls]

## Sheet: S5
Table S5 - Variants discovered by re-sequencing
Name	dbSNP ID, build 1321	MAF2	Variant
BAX_IVS1(+43)_C/T	rs4645881	0.191489	gagggcgagccccct(C/T)gccggcccgtccggg
BAX_IVS3(+14)_A/G	rs1805419	0.361702	AGgtgtgggcccctg(A/G)ggacccagaagtcca
BAX_IVS4(-43)_DEL(T)	rs11358529	0.261364	ttgtttacaatttta(T/-)tttttttatttattt
BAX_IVS6(+1_+2)_INS(C)		0.0106383	ccttttttttttttt(-/C)ccccactgagaaggg
BAX_IVS7(+42)_C/T	rs112938655	0.0106383	ctctgccccgctccc(C/T)ggcacgtcaggagag
BAX_IVS7(+8)_G/A	rs117098111	0.0106383	ttcgggacacacttc(G/A)gcatctgagtcactg
BAX_UPSTR(-179)_A/G	rs4645878	0.12766	gctgcgattggacgg(A/G)cggctgttggacggc
BAX_x1(53)_C/T		0.0106383	cccggcgagaggcgg(C/T)ggcgggagcggcggt
BAX_x6(833)_C/T	rs4645900	0.0106383	tgtctgatcaatccc(C/T)gattcatctaccctg
BAX_x7(1172)_G/A	rs704243	0.12766	tggggattgggggac(G/A)tgggcatttttctta
BBC3_IVS1(-93)_C/G	rs3810293	0.0531915	acacacacctccact(C/G)ttctccatctgggtc
BBC3_IVS2(+72)_A/T		0.0106383	actcggaggaactgg(A/T)gaagtgggagaggac
BBC3_IVS2(+73)_G/C		0.0106383	ctcggaggaactgga(G/C)aagtgggagaggacg
BBC3_x4(1344)_G/A	rs45474992	0.0212766	accactagcctcctg(G/A)agccagagagtgggg
BCL10_IVS1(+110)_T/C	rs1474496	0.0106383	gtagtccctgcactt(T/C)gggaagccgaggcgg
BCL10_IVS1(+299)_C/A		0.0106383	agaatcgcaccactg(C/A)actccagcctgggcg
BCL10_IVS1(+462)_G/T	rs11161583	0.0851064	agattaactaatgag(G/T)aaaagctatgtttat
BCL10_IVS1(+463)_A/T	rs11161582	0.0851064	gattaactaatgagg(A/T)aaagctatgtttata
BCL10_UPSTR(-20)_G/A		0.0111111	taacaaatgtgtttt(G/A)aatgtccactatgtg
BCL10_UPSTR(-599)_G/A	rs9887811	0.076087	gaactcctgacctca(G/A)gtgatctgcccacct
BCL10_UPSTR(-701)_A/G	rs2735591	0.347826	tagaagatgataaat(A/G)ctaagaggaaaaaat
BCL6_DOWSTR(+60)_A/G	rs28477220	0.0952381	gcgtctgactccctc(A/G)gctcctaacctagtg
BCL6_IVS2(+93)_T/G		0.0106383	tgaactttgccactg(T/G)tcattatatgagaca
BCL6_IVS3(-39)_G/A	rs41268625	0.0111111	agggATCACAGATTC(G/A)ATATGTCTACTATAG
BCL6_IVS4(+28)_G/A	rs2272148	0.0333333	ccgggtggaagcgtc(G/A)gagatggaagagata
BCL6_IVS5(-58)_G/C	rs41268621	0.0212766	tacacacagggagga(G/C)agggtggTCTTGAGG
BCL6_IVS8(+12_+28)_DEL(gggcaggcgagcggagc)		0.180851	ACAGGTGAGCAGAGT(gggcaggcgagcggagc/-)gggcaggcgagcgga
BCL6_IVS8(+37)_G/A		0.180851	gcggagcgggcaggc(G/A)agcggagcgggcagg
BCL6_IVS9(+66_67)_INS(GGCAGGGAAGGAGGTGGAG)		0.0319149	gggaaggaggtggag(-/GGCAGGGAAGGAGGTGGAG)cgcagggaaggaggt
BCL6_UPSTR(-914)_A/C		0.0106383	cccaccctccccccc(A/C)cacacacgtttcttg
BCL6_x10(2471)_G/A	rs113181701	0.0166667	agtgttgatgctttc(G/A)tctccagccccttct
BCL6_x10(3083)_A/T	rs115678349	0.0212766	gagaatattttaagt(A/T)ttgcatctgtataag
BCL6_x5(1488)_C/T	rs1056932	0.37234	GCTCAACAGCCTCAA(C/T)CAGAATGCCAAACCA
BCL6_x6(1702)_C/T		0.0108696	ATGACGGGCTCTCCC(C/T)GCAGCAGCAGCGAGA
BCL6_x6(1743)_C/G		0.0108696	ACTCTACATGCACCC(C/G)CCGAAGTGCACGTCC
BCL6_x6(1804)_G/A	rs2229362	0.108696	ATGTGCCTCCACACC(G/A)CTGGCCCCACGTTcc
BCL6_x8(2139)_C/T	rs61732778	0.0851064	gaagccctacaaatg(C/T)gaaacctgcggagcc
BECN1_IVS11(+66)_A/C		0.0106383	aattgaagcagcagt(A/C)ataatggaggcaaaa
BECN1_UPSTR(-22_-21)_INS(G)	rs11461841	0.0106383	cacgtccggtctcgg(-/G)cggaagttttccggc
BECN1_UPSTR(-630)_C/G		0.0106383	agagacgggatttaa(C/G)cattttggccaggct
BECN1_x12(1555)_G/A	rs76799616	0.0106383	ttttaaattaaattc(G/A)ggtaatattaaacag
BECN1_x12(1746)_T/A	rs11552192	0.0425532	tgaaaaaaactaatt(T/A)aaatttgcttttctt
BIM_UPSTR(-1026)_G/T	rs4302219	0.333333	gaggcgcggcgtgcg(G/T)agccctcggctgccc
BIM_UPSTR(-687)_T/C	rs1821968	0.3375	CGTTCGCTTCGTCGC(T/C)ctccgccgccccctc
BIM_UPSTR(-710)_T/C	rs7602904	0.3375	gacctagttgtagac(T/C)ttgcaggcgttcgct
BIM_UPSTR(-767)_G/C		0.0125	ggggagggtctgtgg(G/C)atgaaggcggcgcgg
BMI1_IVS3(+79)_T/G		0.0106383	aaccctctttatttc(T/G)tcacagaaaatttac
BMI1_IVS5(+54)_G/T		0.0108696	ggagagcttatctag(G/T)aattaaaatgtatta
BMI1_IVS7(-63)_A/G		0.0106383	atattcaagcaatca(A/G)attgaaactttcttc
BMI1_IVS8(+18)_C/T	rs41277396	0.0106383	atctacttttatatt(C/T)ttcttgcattttaca
BMI1_IVS9(40_41)_DEL(AT)		0.0106383	ttatgatggtaaact(AT/-)tatttaaagaattaA
BMI1_IVS9(-46_-45)_DEL(TA)		0.0106383	attatgatggtaaac(TA/-)tatttaaagaattaA
BMI1_UPSTR(-1285)_A/G		0.0106383	aacgtggtattgtat(A/G)cacgtcttttaggac
BMI1_UPSTR(-1369)_G/C		0.0106383	taaacttgtttggaa(G/C)gtgtgtcctgatttt
BMI1_UPSTR(-52)_C/T		0.0113636	tccccctcctcccct(C/T)cccccgctcgcacgc
BMI1_UPSTR(-809)_C/T	rs72814833	0.125	acgatagccttttct(C/T)aggattaaagttaaa
BMI1_UPSTR(-866_-865)_INS(ATTA)	rs60234884	0.0212766	tgagttcgtgtgtta(-/ATTA)ttactttgtgtgaag
BMI1_x1(205_210)_DEL(CGAGGC)		0.0108696	ggaggcgttggaggt(CGAGGC/-)ggaggcggaggagga
BMI1_x1(236_237)_INS(GAA)		0.0113636	ggtcgaggcggaggc(-/GAA)ggaggaggaggaggc
BMI1_x10(2454)_G/A	rs1170546	0.0106383	catgtttactttaaa(G/A)attgttgcagtgaag
FAS_IVS1(+103)_A/T	rs72809363	0.0326087	ccagaagaaaatgtc(A/T)actgagaggaagcct
FAS_IVS1(+77)_C/G	rs72809362	0.0326087	cctagatttgagggc(C/G)caaacaggctccaga
FAS_IVS1(-1)_C/T	rs56220100	0.0319149	ctgacttctccccct(C/T)cctacccgcgcgcag
FAS_IVS1(-5_-4)_DEL(CC)		0.0319149	caccctgacttctcc(CC/-)ctccctacccgcgcg
FAS_UPSTR(-1020)_A/T		0.108696	TTTGTTTTTTATCTT(A/T)actcttcctgttttt
FAS_UPSTR(-1026)_T/A	rs1952135	0.141304	TTTTGTTTTGTTTTT(T/A)atcttaactcttcct
FAS_UPSTR(-1046)_T/G		0.380435	atgtagaagtttttt(T/G)ttttttttttttttt
FAS_UPSTR(-1056)_G/C		0.0576923	tggtaaaaagatgta(G/C)aagtttttttttttt
FAS_UPSTR(-17)_C/A	rs117215034	0.0106383	ctccttatcccactt(C/A)tttttgtgtctatta
FAS_UPSTR(-490)_C/T	rs3758483	0.12766	ttagacgtacgtggg(C/T)agagggtaggggaag
FAS_UPSTR(-600)_A/G	rs1926197	0.468085	tcagaaagttttcaa(A/G)ttaaagtaacccaga
FAS_UPSTR(-614)_C/A	rs1926198	0.0106383	gagaagttttggatt(C/A)agaaagttttcaaat
FAS_UPSTR(-624)_G/A		0.12766	taagggccctgagaa(G/A)ttttggattcagaaa
FAS_UPSTR(-632)_C/T	rs12761227	0.0106383	tagcatactaagggc(C/T)ctgagaagttttgga
FAS_UPSTR(-888)_T/C	rs978522	0.402174	gatggttgtccaaaa(T/C)atctccaacatctgt
FAS_x1(31)_G/A	rs2234767	0.148936	gcacaaggctggcac(G/A)cccagggtcttcctc
MCL1_IVS1(+24)_A/G	rs35661734	0.0340909	gttcattaatcgcca(A/G)ggcctcactcccttt
MCL1_IVS1(+63)_C/T	rs2737821	0.0238095	tctccccggactcac(C/T)cgccaagggtgggtt
MCL1_UPSTR(-24)_DEL(T)	rs28365856, rs3831986	0.0425532	tgggaatactttttt(T/-)aaaaaaaaagagttc
MCL1_UPSTR(-24)_T/A	rs34468496	0.0217391	tgggaatactttttt(T/A)aaaaaaaaagagttc
MCL1_UPSTR(-596)_T/C		0.0212766	gcagggaggcaggaa(T/C)agtttagctgtggca
MCL1_UPSTR(-66)_G/A	rs72656914	0.0425532	cgtgcgcaaccctcc(G/A)gaagctgccgcccct
MCL1_x1(54)_T/C		0.0106383	gagctgctcgccact(T/C)ctcacttccgcttcc
MCL1_x1(95)_C/T	rs16837903	0.170213	gAGTCGGGGTCTTCC(C/T)CAGTTTTCTCAGCCA
MCL1_x2(856)_A/G	rs34645101	0.0326087	CGAAGACGATGTGAA(A/G)TCGTTGTCTCGAGTG
MCL1_x3(1290_1297)_DEL(aacctagc)	rs3841831	0.0319149	gagttgcaccctagc(aacctagc/-)cagaaaagcaagtgg
MCL1_x3(1508)_G/T	rs34355066	0.0638298	gttgagaacaggaaa(G/T)tggccagtagccagg
MCL1_x3(1815)_T/G		0.0108696	tgcaagtttttgcat(T/G)ggcatctttggattt
MCL1_x3(2122)_T/C		0.0108696	gtttaaattttctta(T/C)ctgattttggtaagt
MCL1_x3(2146_2147)_INS(ATAG)	rs3065111	0.0106383	gtaagtattccttag(-/ATAG)gtttttctttgaaaa
MCL1_x3(2633_2634)_INS(G)		0.0108696	gcaagtttttgcatt(-/G)ggcatctttggattt
MCL1_x3(3096)_C/T	rs35392872	0.0744681	gtataggagtatgct(C/T)acttaaatttacaga
MCL1_x3(3287)_C/T	rs878471	0.404255	tgtaatggggaagaa(C/T)tgccctgcctgccca
MCL1_x3(3383)_DEL(T)		0.0106383	taagccgcttattta(T/-)atcatgtatctctaa
MCL1_x3(3547_3548)_DEL(TG)	rs35609481	0.0217391	ttcattaggtatgac(TG/-)tgtggaaatacagac
MDM2_IVS1(+285)_G/C	rs117039649	0.0425532	agggtaaaggtcacg(G/C)gggccgggggctgcg
MDM2_IVS1(+309)_T/G	rs2279744	0.308511	ggctgcggggccgct(T/G)cggcgcgggaggtcc
MDM2_IVS1(+55)_C/T	rs2870820	0.43617	ctctgacggtgtccc(C/T)tctatcgctggttcc
MDM2_IVS1(+57)_C/T		0.0106383	ctgacggtgtcccct(C/T)tatcgctggttccca
MDM2_IVS3(+85)_C/T		0.0106383	atgtggagaaattgg(C/T)catatagaaggattt
MDM2_IVS4(+65)_C/G		0.0106383	cagttcacctctacc(C/G)tcattcacttttgtc
MDM2_IVS5(-15)_T/C		0.0106383	AAGTTTCTGATCCTT(T/C)TTCTTTTCTCTCAGA
MDM2_UPSTR(-1165)_C/G	rs3930427	0.446809	AAAAAAAAAAAGCTG(C/G)agaagggaaggatat
MDM2_UPSTR(-1167)_T/G	rs2904506	0.446809	TAAAAAAAAAAAAGC(T/G)gcagaagggaaggat
MDM2_UPSTR(-1204_-1165)_DEL(AGAAGGGAAGGATATAACTTTATAAAAAAAAAAAAGCTGC)	rs3730485	0.446809	AGGCTGGGAAGCGGG(AGAAGGGAAGGATATAACTTTATAAAAAAAAAAAAGCTGC/-)AGAAGGGAAGGATAT
MDM2_UPSTR(-5)_C/G		0.0106383	cgcgcaccgaggcac(C/G)gcggcgagcttggct
MDM2_UPSTR(-586)_T/A		0.0212766	agccaaacccaaaca(T/A)tctaaaagcgcagag
MDM2_x1(185)_A/G	rs937283	0.446809	ccggagagtggaatg(A/G)tccccgaggcccagg
MDM2_x1(36)_T/G	rs3730492	0.0106383	gcctgtgtggccctg(T/G)gtgtcggaaagatgg
MDM2_x11(1371)_A/G	rs769412	0.106383	CTCAACACAAGCTGA(A/G)GAGGGCTTTGATGTT
MDM2_x11(2117)_G/A		0.0106383	accgagtcttgctct(G/A)ttacccaggctggag
miR155_UPSTR(-355)_A/G	rs35865592	0.0108696	ttgttttttatttaa(A/G)gaagatgatacatat
miR15a_UPSTR(-1296)_A/G		0.0212766	cttaaaaaaagaaaa(A/G)ataaaaatttaaaaa
miR15a_UPSTR(-140)_A/G	rs41284812	0.0106383	attattctacttaaa(A/G)tctccttaaaaataa
miR15a_UPSTR(-803)_C/T	rs9535416	0.382979	ggtaccaaattaact(C/T)atcatcccaaggatt
miR1792_UPSTR(-1206)_A/T		0.0212766	tttttttttcctttt(A/T)ctggagctgtacagt
miR1792_UPSTR(-1387)_A/G	rs4284505	0.489362	actgcagcaaaggga(A/G)aaggaactgaaaaag
miR1792_UPSTR(-354_-353)_INS(T)		0.0106383	actaaattgccttta(-/T)aatgttccaaaatta
miR1792_UPSTR(-495)_C/T		0.0106383	aattgactgataaca(C/T)ttgaagtgtagtctg
miR1792_UPSTR(-496)_A/C		0.0106383	caattgactgataac(A/C)cttgaagtgtagtct
PMAIP1_IVS1(-22)_G/C	rs11663656	0.255319	gggcgcctccagaaa(G/C)ttcttcggggttttt
PMAIP1_UPSTR(-1085)_A/C	rs79366478	0.0531915	ccgcgttcggcgaaa(A/C)cacacattttctaag
PMAIP1_UPSTR(-1101)_A/G		0.0106383	ttacaggcgtgagcc(A/G)ccgcgttcggcgaaa
PMAIP1_UPSTR(-849)_C/T	rs9957673	0.106383	tcagtaaccgttaac(C/T)actcctaattactcc
PMAIP1_UPSTR(-9)_A/G	rs72970003	0.0106383	tggcgcggggatctc(A/G)gagtttcccgggcac
PMAIP1_x1(215)_C/T	rs61736947	0.0851064	CGctcaaccgagccc(C/T)gcgcgggctccagca
PMAIP1_x2(422)_G/A	rs78800940	0.202128	cgagggaccaagccg(G/A)atttgcgattgggat
PMAIP1_x3(1032)_G/A	rs3826598	0.0212766	agtgttgatttcttc(G/A)gtcactacacaacgt
PMAIP1_x3(1287)_A/G	rs3826599	0.0212766	aagaaaaaagaagtt(A/G)atttttaattgatgt
PMAIP1_x3(1348)_T/A	rs58665242	0.0212766	agtaacttgataaga(T/A)atgaatgtttctaaa
PMAIP1_x3(1377)_G/A	rs57686154	0.0212766	aagaagtttctaaag(G/A)ttcggaaaatgctcc
PMAIP1_x3(1916)_DEL(T)	rs11376390	0.0121951	tttagtggtagagag(T/-)tttttttttcagcct
PMAIP1_x3(2033)_T/A		0.0121951	aaactattaaaagtt(T/A)tcactgttcttttct
PMAIP1_x3(2036)_A/G		0.0121951	ctattaaaagttttc(A/G)ctgttcttttctgtg
PMAIP1_x3(837)_G/T	rs1041978	0.148936	ggcctactgtgaagg(G/T)agatgacctgtgatt
PUMA_IVS1(+27)_C/T	rs117378997	0.0319149	caggtgtgcatgctc(C/T)gacgtgtgtgcagtg
PUMA_UPSTR(-168)_C/G		0.0106383	AAAGAGGGAGGAAAG(C/G)tgaggagttcccaat
PUMA_UPSTR(-193)_G/A	rs2032809	0.308511	ggaaagcgaaagagg(G/A)gggaaagtgaaagag
PUMA_UPSTR(-230)_G/A		0.0106383	aaacaccaggaagaa(G/A)gaagggacaatgaat
PUMA_UPSTR(-282)_T/C	rs79188018	0.0851064	AAGTGATGTCATATG(T/C)cataatccatggttt
PUMA_UPSTR(-319)_A/G		0.319149	tctgtctcaaaaaaa(A/G)aaaaaaaaagtaaga
PUMA_x1(178)_T/C	rs45477493	0.0106383	ggatgaaatttggca(T/C)ggggtctgcccaggc
PUMA_x4(1008)_C/T		0.0106383	ggcagccactccagc(C/T)ccagcccagcctggg
PUMA_x4(1212)_T/C		0.0638298	ctgcaggggtgacac(T/C)gggaggggggggggc
PUMA_x4(1216)_A/G	rs2862236	0.276596	aggggtgacactggg(A/G)ggggggggggctctc
RFWD2_IVS1(-923)_G/T		0.0106383	tagtaaggaagaaaa(G/T)ggaaggataaaagga
RFWD2_IVS2(-273)_C/G	rs115688905	0.0106383	ctaaaaattatgtgc(C/G)gagttaaaatattgg
RFWD2_IVS2(-297)_A/G	rs75880053	0.0319149	ggctctggtgactgc(A/G)ttgtactactaaaaa
RFWD2_UPSTR(-1082_-1080)_DEL(ACA)	rs35156842	0.0425532	gtcatgagtattttc(ACA/-)ctttattcccaaata
RFWD2_UPSTR(-1155)_T/A	rs11579291	0.0425532	attctcatttttttt(T/A)aaattttaaaaacct
RFWD2_UPSTR(-148)_G/A		0.0106383	ttcgcacgcatgcgt(G/A)acacggctactccgc
RFWD2_UPSTR(-184)_C/G		0.0212766	agacagctccttctt(C/G)ccgttccggaatgtg
RFWD2_UPSTR(-879)_C/T		0.0106383	cccagctcaagcaat(C/T)ctcccatgtcagcct
SKP2_IVS1(-128)_A/G	rs33671	0.170213	actcgccgcaggcac(A/G)taaaaaatgcgattc
SKP2_UPSTR(-627)_A/G		0.0106383	ggatcccgtccacag(A/G)cccaattcttagggc
1 SNPs in build 132 (but not published in build 127 at the time of sequencing) are marked in italics.
2 Minor allele frequency in our sequenced samples
