# Supplementary material for: Genetic Variation in Cell Death Genes and Risk of Non-Hodgkin Lymphoma
Source: PLoS One. 2012 Feb 7;7(2):e31560. doi: 10.1371/journal.pone.0031560 (PMC3274532; doi:10.1371/journal.pone.0031560)
Supplement: Table S6 — Summary of results for top-ranked SNP (ranked by pp) in each gene in European-ancestry samples for the major subtypes of non-Hodgkin lymphoma (odds ratio for additive model, p-value* adjusted within gene and p-value* adjusted overall). All analyses are done against 547 European-ancestry controls. p-values<0.05 are in bold. DLBCL = Diffuse Large B-Cell Lymphoma, FL = Follicular Lymphoma, MZ/MALT = Marginal Zone lymphoma/Mucosa-Associated Lymphoma Tissue lymphoma,MCL = Mantle Cell lymphoma. (XLS) [file pone.0031560.s006.xls]

## Sheet: S6
Table S6 - Summary of results for top-ranked SNP (ranked by pp) in each gene in European-ancestry samples for the major subtypes of non-Hodgkin lymphoma (odds ratio for additive model, p-value* adjusted within gene and p-value* adjusted overall)
Gene	SNP	Genotype	# DLBCL (n=148)	# controls (n=547)	SNP	Genotype	FL (n=165)	# controls (n=547)	SNP	Genotype	MZL/MALT (N=55)	# controls (n=547)	SNP	Genotype	MCL (n=40)	# controls (n=547)	SNP	Genotype	All B-cell (n=523)	# controls (n=547)	SNP	Genotype	All T-cell (n=45)	# controls (n=547)
BAX	rs4645900: 0.62 (pp=0.641, pf=0.981)	GG	138	498	rs4645900: 0.73 (pp=0.885, pf=0.982)	GG	154	498	rs704243: 1.34 (pp=0.849, pf=0.985)	AA	40	443	rs704243: 1.66 (pp=0.560, pf=0.885)	AA	27	443	rs4645900: 0.66 (pp=0.346, pf=0.795)	GG	490	498	rs11667229: 0.73 (pp=0.619, pf=0.956)	AA	14	147
		AG	9	48		AG	11	48		AG	14	97		AG	13	97		AG	31	48		GA	19	208
		AA	0	0		AA	0	0		GG	1	6		GG	0	6		AA	1	0		GG	5	113
BCL2	rs4987873: 0.48 (pp=0.150, pf=0.637)	AA	134	455	rs1026825: 1.35 (pp=0.255, pf=0.982)	AA	41	157	rs1564483: 1.85 (pp=0.066, pf=0.373)	GG	20	303	rs7226979: 1.37 (pp=0.958, pf=0.958)	GG	10	162	rs4987852: 1.44 (pp=0.387, pf=0.795)	AA	433	480	rs1801018: 0.57 (pp=0.353, pf=0.867)	AA	18	142
		AT	14	89		AG	70	269		GA	26	202		GA	18	279		AG	86	65		AG	16	229
		TT	0	3		GG	53	121		AA	9	41		AA	12	106		GG	4	2		GG	4	96
BCL6	rs1474326: 1.30 (pp=0.291, pf=0.904)	CC	41	170	BCL6_x10(3083)_A/T: 1.72 (pp=0.668, pf=0.982)	TT	152	517	rs1474326: 0.86 (pp=0.985, pf=0.985)	CC	19	170	rs2229362: 0.50 (pp=0.420, pf=0.885)	GG	36	403	rs3733017: 1.34 (pp=0.660, pf=0.884)	AA	453	492	rs1523474: 1.23 (pp=0.980, pf=0.980)	GG	12	218
		CA	62	260		TA	13	28		CA	26	260		GA	2	130		AC	68	52		GA	23	192
		AA	45	113		AA	0	0		AA	9	113		AA	2	14		CC	0	2		AA	3	58
BCL10	rs12134420: 0.91 (pp=0.981, pf=0.981)	GG	95	341	rs4949928: 1.25 (pp=0.415, pf=0.982)	AA	64	261	rs4949927: 1.24 (pp=0.892, pf=0.985)	AA	28	337	rs4949927: 1.63 (pp=0.272, pf=0.885)	AA	16	337	rs4949928: 1.17 (pp=0.422, pf=0.795)	AA	220	261	rs12134420: 1.19 (pp=0.966, pf=0.980)	GG	25	341
		GA	47	177		AG	83	233		AG	26	177		AG	22	177		AG	247	233		GA	18	177
		AA	6	29		GG	18	53		GG	1	32		GG	2	32		GG	56	53		AA	2	29
BCL2L11	rs3761704: 1.25 (pp=0.791, pf=0.981)	AA	106	422	rs10204044: 0.87 (pp=0.887, pf=0.982)	AA	77	242	rs17041883:0.29 (pp=0.033, pf=0.280)	CC	51	425	rs17041868: 0.46 (pp=0.638, pf=0.885)	AA	37	466	rs10204044: 0.89 (pp=0.785, pf=0.884)	AA	251	242	rs17041868: 0.54 (pp=0.745, pf=0.980)	AA	41	466
		AG	39	115		AG	73	245		CA	4	114		AG	3	78		AG	220	245		AG	4	78
		GG	3	10		GG	15	60		AA	0	7		GG	0	3		GG	52	60		GG	0	3
BBC3	rs45474992: 0.54 (pp=0.372, pf=0.904)	GG	142	508	rs45474992: 0.68 (pp=0.691, pf=0.982)	GG	158	508	rs884171: 0.90 (pp=0.973, pf=0.985)	TT	30	273	rs45474992: 0.65 (pp=0.886, pf=0.941)	GG	38	508	rs45474992: 0.66 (pp=0.289, pf=0.795)	GG	501	508	rs884171: 0.73 (pp=0.501, pf=0.947)	TT	26	273
		GA	6	39		GA	6	39		TA	20	231		GA	2	39		GA	20	39		TA	17	231
		AA	0	0		AA	1	0		AA	5	43		AA	0	0		AA	2	0		AA	2	43
BECN1	rs10512488: 1.36 (pp=0.034, pf=0.578)	GG	77	317	rs10512488: 0.93 (pp=0.630, pf=0.982)	GG	101	317	rs10512488: 1.38 (pp=0.167, pf=0.710)	GG	25	317	rs10512488: 1.52 (pp=0.098, pf=0.834)	GG	19	317	rs10512488: 1.13 (pp=0.230, pf=0.795)	GG	285	317	rs10512488: 1.16 (pp=0.559, pf=0.951)	GG	23	317
		GA	53	197		GA	53	197		GA	27	197		GA	16	197		GA	196	197		GA	20	197
		AA	18	33		AA	11	33		AA	3	33		AA	5	33		AA	42	33		AA	2	33
BMI1	BMI1_UPSTR(-809)_C/T: 1.55 (pp=0.092, pf=0.619)	GG	98	389	BMI1_UPSTR(-809)_C/T: 1.04 (pp=0.982, pf=0.982)	GG	111	389	BMI1_UPSTR(-809)_C/T: 1.23 (pp=0.837, pf=0.985)	GG	35	389	BMI1_UPSTR(-809)_C/T: 0.53 (pp=0.346, pf=0.885)	GG	33	389	BMI1_UPSTR(-809)_C/T: 1.27 (pp=0.240, pf=0.795)	GG	352	389	rs985000: 0.49 (pp=0.357, pf=0.867)	GG	42	475
		GA	33	74		GA	20	74		GA	10	74		GA	4	74		GA	86	74		GA	3	66
		AA	1	5		AA	2	5		AA	0	5		AA	0	5		AA	6	5		AA	0	4
FAS	rs9658761: 1.34 (pp=0.860, pf=0.981)	CC	121	460	rs2147420: 0.81 (pp=0.648, pf=0.982)	GG	59	157	rs983751: 0.62 (pp=0.685, pf=0.985)	CC	44	402	rs2147420: 0.69 (pp=0.673, pf=0.885)	GG	16	157	rs978522: 1.19 (pp=0.468, pf=0.795)	AA	154	187	rs9658761: 1.61 (pp=0.898, pf=0.980)	CC	34	460
		CA	24	81		GA	79	288		AC	9	128		GA	18	288		AG	219	212		CA	9	81
		AA	2	1		AA	27	101		AA	1	17		AA	6	101		GG	71	69		AA	0	1
MCL1	rs6655975: 1.40 (pp=0.109, pf=0.619)	GG	44	204	rs6655975: 0.77 (pp=0.360, pf=0.982)	GG	68	204	rs35392872: 0.47 (pp=0.344, pf=0.842)	GG	50	461	rs35392872: 0.59 (pp=0.760, pf=0.885)	GG	36	461	rs35661734: 1.82 (pp=0.066, pf=0.795)	AA	472	518	rs35661734: 2.63 (pp=0.259, pf=0.867)	AA	40	518
		GA	68	202		GA	52	202		GA	5	84		GA	4	84		AG	50	29		AG	4	29
		AA	20	62		AA	13	62		AA	0	2		AA	0	2		GG	0	0		GG	1	0
MDM2	rs1695144: 0.45 (pp=0.742, pf=0.981)	AA	146	528	rs769412: 0.68 (pp=0.575, pf=0.982)	AA	151	478	rs3730536: 1.14 (pp=0.973, pf=0.985)	AA	19	233	rs1695147: 1.41 (pp=0.781, pf=0.885)	AA	28	388	rs769412: 0.85 (pp=0.881, pf=0.884)	AA	465	478	rs937283: 1.45 (pp=0.440, pf=0.935)	AA	11	162
		AG	2	19		AG	13	66		AG	29	235		AC	9	152		AG	55	66		AG	17	236
		GG	0	0		GG	1	3		GG	7	79		CC	3	4		GG	2	3		GG	10	70
PMAIP1	rs1041978: 1.22 (pp=0.843, pf=0.981)	CC	117	445	rs1041978: 1.53 (pp=0.129, pf=0.982)	CC	122	445	rs9957673: 0.67 (pp=0.532, pf=0.985)	GG	42	358	rs1041978: 1.84 (pp=0.295, pf=0.885)	CC	28	445	rs1041978: 1.35 (pp=0.141, pf=0.795)	CC	400	445	rs1041978: 1.42 (pp=0.783, pf=0.980)	400	35	445
		CA	27	94		CA	38	94		GA	11	172		CA	11	94		CA	112	94		112	8	94
		AA	3	6		AA	4	6		AA	2	16		AA	1	6		AA	9	6		9	2	6
RFWD2	rs11587785: 1.27 (pp=0.975, pf=0.981)	CC	133	502	rs12738115: 0.63 (pp=0.616, pf=0.982)	GG	153	490	rs12738115: 0.63 (pp=0.943, pf=0.985)	GG	51	490	rs6676805: 2.05 (pp=0.048, pf=0.823)	CC	20	373	RFWD2_UPSTR(-184)_C/G: 0.70 (pp=0.838, pf=0.884)	CC	503	520	11587785: 2.37 (pp=0.217, pf=0.867)	CC	37	502
		AC	13	43		GC	12	52		GC	4	52		CG	16	157		CG	20	26		AC	7	43
		AA	2	2		CC	0	5		CC	0	5		GG	4	17		GG	0	1		AA	1	2
SKP2	rs3804439: 0.82 (pp=0.939, pf=0.981)	AA	120	420	rs2362973: 1.23 (pp=0.791, pf=0.982)	AA	106	374	rs:17279275: 0.63 (pp=0.332, pf=0.842)	AA	35	294	rs:17279275: 0.61 (pp=0.486, pf=0.885)	AA	26	294	rs4440390: 1.16 (pp=0.884, pf=0.884)	AA	397	429	rs10071838: 0.63 (pp=0.343, pf=0.867)	GG	21	195
		AG	26	121		AT	52	156		AG	19	205		AG	13	205		AG	116	110		GA	21	269
		GG	2	6		TT	7	17		GG	1	48		GG	1	48		GG	10	8		AA	3	83
MIR15A	rs9535416: 0.81 (pp=0.372, pf=0.904)	AA	37	110	rs9535416: 1.05 (pp=0.949, pf=0.982)	AA	31	110	rs9535416: 0.71 (pp=0.347, pf=0.842)	AA	15	105	rs2476391: 0.33 (pp=0.155, pf=0.877)	AA	37	476	rs9535416: 0.91 (pp=0.649, pf=0.884)	AA	122	110	rs2476391: 1.11 (pp=0.972, pf=0.980)	AA	38	476
		AG	67	239		AG	64	239		AG	21	239		AG	2	66		AG	212	239		AG	7	66
		GG	26	105		GG	34	105		GG	9	110		GG	0	5		GG	100	105		GG	0	5
MIR1792	rs17642969: 0.89 (pp=0.622, pf=0.981)	AA	122	445	rs17642969: 0.98 (pp=0.923, pf=0.982)	AA	135	445	rs17642969: 0.74 (pp=0.420, pf=0.891)	AA	46	445	rs17642969: 0.85 (pp=0.685, pf=0.885)	AA	32	445	rs17642969: 1.03 (pp=0.825, pf=0.884)	AA	420	445	rs17642969: 0.41 (pp=0.047, pf=0.801)	AA	41	445
		AG	25	96		AG	26	96		AG	9	96		AG	7	96		AG	95	96		AG	4	96
		GG	1	6		GG	4	6		GG	0	6		GG	0	6		GG	7	6		GG	0	6
MIR155	rs2829803: 0.87 (pp=0.756, pf=0.981)	AA	79	256	rs928883: 1.35 (pp=0.291, pf=0.982)	GG	126	430	rs928883: 2.80 (pp=0.002, pf=0.027)	GG	34	430	rs2829803: 0.78 (pp=0.767, pf=0.885)	AA	24	256	rs928883: 1.30 (pp=0.118, pf=0.795)	GG	399	430	rs2829803: 1.61 (pp=0.199, pf=0.867)	AA	18	256
		AG	45	188		GA	32	114		GA	18	114		AG	11	188		GA	108	114		AG	15	188
		GG	7	24		AA	6	2		AA	3	2		GG	2	24		AA	15	2		GG	5	24
All analyses are done against 547 European-ancestry controls
*p-values <0.05 are in bold
DLBCL = Diffuse Large B-Cell Lymphoma, FL = Follicular Lymphoma, MZ/MALT = Marginal Zone lymphoma/Mucosa-Associated Lymphoma Tissue lymphoma,MCL = Mantle Cell lymphoma
